# Supplementary material for: NMR-Based Metabolite Profiling and the Application of STOCSY toward the Quality and Authentication Assessment of European EVOOs
Source: Molecules. 2023 Feb 11;28(4):1738. doi: 10.3390/molecules28041738 (PMC9966212; doi:10.3390/molecules28041738)
Supplement: Supplementary file 1 [file molecules-28-01738-s001.zip]

Archive with 1 entries (1 files):
- molecules-2211867-supplementary.pdf
